# Supplementary material for: The different routes of parallel evolution in epiarenic growth in a hyperarid desert environment
Source: Front Plant Sci. 2026 Jul 7;17:1822909. doi: 10.3389/fpls.2026.1822909 (PMC13392990; doi:10.3389/fpls.2026.1822909)
Supplement: Supplementary file 1 [file SupplementaryFile1.xlsx]

## Sheet: all accessions
Supplementary Material 001: This Table summarizes taxon selection and metadata including Genbank accession codes for all accessions studied. If data have been considered from earlier studies, this is indicated accordingly. For Agt1 analyses results and accessions codes are separately shown for direct sequencing and cloning approach.
Taxon	Source	Herbarium accession code and/or Lab ID if no herbarium code or both codes are available, GenBank Code for Vera-Paz et al. (2023) and Chavez et al. (2021)	Name in AGT1 gene tree and alignment	Geograpic location	Collector, collection no.	Collection date	plastid tree	AGT1 barcoding	GenBank/ENA code plastids	GenBank code AGT1 [direct sequencing; MTXXXXXX from Bratzel et al. (2020), PX from this study]	GenBank code AGT1 [clones; MTXXXXXX from Bratzel et al. (2020), PX from this study]	No. of paired reads after trimming	Share of raw reads that survived trimming	No. of primary mapped reads	Share of trimmed reads that survived mapping	bases covered	sequence covered [%]	mean depth	mean base quality in covered region	mean mapping quality	number of Ns in assembly
Plastid sequences this study
Tillandsia aff. streptocarpa Baker	plastome: this study; AGT1: this study	MHJB_B214	MHJB_B214_Tillandsia_aff._streptocarpa_Clone1, MHJB_B214_Tillandsia_aff._streptocarpa_Clone2, MHJB_B214_Tillandsia_aff._streptocarpa_Clone3, MHJB_B214_Tillandsia_aff._streptocarpa_Clone 5	Bolivia, Chuquisaca	H. & L. Hromadnik, HR 5037	1979-07-16	x	x	ERS23821216		Clone 1: PX713542, Clone 2: PX713543, Clone 3: PX713541, Clone 5: PX713544	7622226	(91,17%)	257619	3.37984	129084	99.7612	282.867	39.7	59.4	445
Tillandsia cacticola L.B.Sm.	plastome: this study; AGT1: this study	HEID131337	HEID131337_Tillandsia_cacticola	Peru, Abra de Porculla	W. Rauh, Rauh 38598	1975-08-25	x	x	ERS23821213	PX713548		9695018	(89,75%)	861382	8.88479	129250	99.8895	970.724	39.3	59.9	428
Tillandsia cacticola L.B.Sm.	plastome: this study; AGT1: this study	WU 0015842; MHJB_B1044	HBV-WU 0015842_Tillandsia_cacticola	Peru, Cajamarca	H. & L. Hromadnik, HR 23023	1997-02-26	x	x	ERS23821224	PX713552		7795490	(91,58%)	176791	2.26786	128941	99.6507	195.938	39.5	59.7	483
Tillandsia duratii Vis.	plastome: this study; AGT1: this study	MHJB_B1049	MHJB_B1049_Tillandsia_duratii_Clone1, MHJB_B1049_Tillandsia_duratii_Clone2, MHJB_B1049_Tillandsia_duratii_Clone3	Bolivia, Cochabamba	H. & L. Hromadnik, HR 5031	1979-07-16	x	x	ERS23821225		Clone 1: PX713538, Clone 2: PX713540, Clone 3: PX713539	6641903	(90,79%)	194806	2.93298	129193	99.8454	211.518	39.6	59.1	352
Tillandsia duratii Vis.	plastome: this study; AGT1: this study	WU 0015852; MHJB_B1050	HBV-WU 0015852_Tillandsia_duratii	Bolivia, Cochabamba, Campero, Municipio Omereque	H. & L. Hromadnik, HR 5271	1979-07-31	x	x	ERS23821226	PX713553		6310043	(90,56%)	258726	4.10023	129137	99.8022	286.534	39.6	59.5	384
Tillandsia humilis C. Presl	plastome: This study	MHJB_B254		Peru, Ancash	H. & L. Hromadnik, HR 2059? (2069)	1976-08-10	x		ERS23821221			10040771	(90,97%)	904265	9.00593	128955	99.6615	1025.12	39.5	60	834
Tillandsia humilis C.Presl	plastome: this study; AGT1: this study	WU 0015847; MHJB_B1052	HBV-WU 0015847_Tillandsia_humilis	Peru, Cajamarca	H. & L. Hromadnik, HR 23071	1997-03-05	x	x	ERS23821227	PX713554		14728193	(91,10%)	482764	3.27782	128888	99.6097	541.035	39.5	59.8	850
Tillandsia kirschnekii Rauh & W.Till	plastome: this study; AGT1: this study	HEID132329	HEID132329_Tillandsia_kirschnekii	Peru, Apurimac, between Abancay & Andahuaylas, near the bridge across Río	E. Kirschnek	unknown	x	x	ERS23821214	PX713549		9446482	(90,29%)	442278	4.68193	129205	99.8547	497.07	39.3	59.7	473
Tillandsia krahnii Rauh	plastome: this study; AGT1: this study	WU 0016554/WU 0016707/WU 0016706; MHJB_B235	MHJB_B235_Tillandsia_krahnii	Peru, Ancash	H. & L. Hromadnik, HR 23150	1997-03-12	x	x	ERS23821218	PX713550		9987123	(90,67%)	321856	3.22271	129273	99.9073	357.04	39.5	59.5	313
Tillandsia latifolia Meyen	plastome: this study; AGT1: this study	HEID132151	HEID132151_Tillandsia_latifolia_Clone1, HEID132151_Tillandsia_latifolia_Clone2, HEID132151_Tillandsia_latifolia_Clone3	Peru, Department of La Libertad, near Trujillo	W. Rauh, Rauh 35569B	1973-10-00	x	x	ERS23821205		Clone 1: PX713514, Clone 2: PX713515, Clone 3: PX713516	4731502	0.8921	65057	1.37498	129022	99.7133	70.2373	39.4	58.6	628
Tillandsia latifolia Meyen	plastome: This study	MHJB_B433		Peru, Ancash	O. Irnsdorfer, OI 47		x		ERS23821223			9572548	(90,75%)	629022	6.5711	129052	99.7365	712.568	39.4	60	473
Tillandsia latifolia Meyen	plastome: This study	MHJB_B1056		Peru, La Libertad	H. & L. Hromadnik, HR 4241		x		ERS23821228			8405072	(91,02%)	345503	4.11065	129113	99.7836	382.674	39.5	59.2	567
Tillandsia latifolia var. divaricata (Benth.) Mez	plastome: this study; AGT1: this study	HEID132229	HEID132229_Tillandsia_latifolia	Peru, between Chamaya & Marañon	W. Rauh, Rauh 24339	1970-08-31	x	x	ERS23821206	PX713545		8013345	0.8919	282691	3.52775	129131	99.7975	314.141	39.3	59.5	582
Tillandsia latifolia var. leucophylla Rauh	plastome: This study	WU 0016901/02/03; MHJB_B228		Peru, Cajamarca, Chota, Llama	H. & L. Hromadnik, HR 2186	1976-08-22	x		ERS23821217			8838554	(91,06%)	245438	2.7769	129186	99.84	270.169	39.5	59.5	579
Tillandsia macbrideana L.B.Sm.	plastome: This study	HEID132019		Peru, between Lima & La Oroya, near Rio Blanco	W. Rauh, Rauh 25613	1971-07-21	x		ERS23821212			8134795	(89,97%)	70388	0.865271	129292	99.9219	74.211	39.3	58.2	293
Tillandsia marconae W.Till & Vitek	plastome: this study; AGT1: Bratzel et al. 2020, this study	HEID131405	HEID131405_Tillandsia_marconae_Clone1, HEID131405_Tillandsia_marconae_Clone2, HEID131405_Tillandsia_marconae_Clone3	Peru, Nasca Province, Lomas de Marcona	W. Till, W. & E. Vitek , WT234	1982-08-25	x	x	ERS23821207		Clone 1: MT047546, Clone 2: MT047547, Clone 3: MT047548; Clone 2: PX713499, Clone 3: PX713500	8774583	0.8921	408727	4.65808	128991	99.6893	458.289	39.2	59.8	762
Tillandsia paleacea C.Presl	plastome: this study; AGT1: Bratzel et al. 2020, this study	HEID132425	HEID132425_Tillandsia_paleacea_Clone1, HEID132425_Tillandsia_paleacea_Clone2, HEID132425_Tillandsia_paleacea_Clone3	Peru, Puno, between Sandia & San Juan del Oro	W. Rauh, Rauh 26292	1971-09-03	x	x	ERS23821208	MT038743	Clone 1: PX713536, Clone 2: PX713535, Clone 3: PX713537	8243365	0.8822	225995	2.74154	129187	99.8408	249.166	39.3	59.3	367
Tillandsia paleacea C.Presl	plastome: this study; AGT1: this study	HEID132479	HEID132479_Tillandsia_paleacea	Peru, Lima Province, near Pativilca	H. & L. Hromadnik, HR 4001	1978-07-08	x	x	ERS23821209	PX713546		9001246	0.874	119007	1.32212	129261	99.898	129.246	39.2	59.2	433
Tillandsia paleacea C.Presl	plastome: This study	WU 0015859; MHJB_B1059		Peru, Lima	H. & L. Hromadnik, HR 4247	1978-08-16	x		ERS23821229			10687722	(90,79%)	310967	2.90957	129186	99.84	340.882	39.5	59.2	394
Tillandsia paleacea C.Presl	plastome: This study	MHJB_B1060		Peru, Ancash	H. & L. Hromadnik, HR 23165	1997-03-15	x		ERS23821230			10469344	(91,67%)	214314	2.04706	129187	99.8408	235.445	39.5	59.6	318
Tillandsia paleacea ssp. apurmiacensis W.Till	plastome: This study	WU 0015863; MHJB_B1062		Peru, Apurimac	H. & L. Hromadnik, HR 3183	1977-08-02	x		ERS23821231			9435299	(91,18%)	369682	3.91807	129225	99.8702	414.037	39.5	59.9	310
Tillandsia prolata (H.Luther) Gouda & Barfuss	plastome: this study; AGT1: this study	MHJB_B418	MHJB_B418_Tillandsia_prolata	Bolivia, La Paz	D. Cathcart, Tropiflora 1389		x	x	ERS23821222	PX713551		3493434	(92,07%)	78626	2.25068	129285	99.9165	88.1794	39.6	59.7	986
Tillandsia purpurea Ruiz & Pav.	plastome: this study; AGT1: this study	MHJB_B1070	MHJB_B1070_Tillandsia_purpurea	Peru, Lima	H. & L. Hromadnik, HR 5345	1979-08-11	x	x	ERS23821232	PX713555		9149183	(92,03%)	226540	2.47607	128768	99.517	253.226	39.5	59.9	876
Tillandsia purpurea Ruiz & Pav.	plastome: This study	MHJB_B246		Peru, Lima	H. & L. Hromadnik, HR 4246	1978-08-16	x		ERS23821219			11483418	(90,94%)	420684	3.6634	128984	99.6839	471.087	39.5	59.9	802
Tillandsia purpurea Ruiz & Pav.	plastome: This study	MHJB_B1071		Peru, Lima	H. & L. Hromadnik, HR 4002	1978-07-08	x		ERS23821233			9232541	(90,99%)	471630	5.10834	129089	99.7651	528.174	39.5	59.7	545
Tillandsia straminea Kunth	plastome: this study; AGT1: this study	WU 0015846; MHJB_B1083	HBV-WU 0015846_Tillandsia_straminea	Peru, Cajamarca	H. & L. Hromadnik, HR 2099a	1976-08-14	x	x	ERS23821236	PX713557		8688843	(91,39%)	152690	1.75731	129100	99.7736	168.146	39.5	59.3	715
Tillandsia straminea Kunth	plastome: this study; AGT1: this study	WU 0016638/39; MHJB_B1085	MHJB_B1085_Tillandsia_straminea	Peru, Cajamarca, San Marcos, Pedro Gálvez	H. & L. Hromadnik, HR 23098	1997-03-07	x	x	ERS23821238	PX713558		10288131	(88,78%)	525073	5.10368	128997	99.694	587.702	39.6	59.7	622
Tillandsia straminea Kunth	plastome: This study	WU 0016568; MHJB_B247		Peru, Cajamarca	H. & L. Hromadnik, HR 2099? (2090)	1976-08-14	x		ERS23821220			10632483	(91,76%)	418812	3.93899	129166	99.8246	466.484	39.5	59.6	617
Tillandsia straminea Kunth	plastome: This study	WU 0015845; MHJB_B1084		Peru, Cajamarca	H. & L. Hromadnik, HR 4165a	1978-07-25	x		ERS23821237			7404090	(91,21%)	230385	3.11159	128990	99.6885	254.618	39.7	59.4	642
Tillandsia streptocarpa Baker	plastome: this study; AGT1: this study	WU 0015840; MHJB_B1073	HBV-WU 0015840_Tillandsia_streptocarpa	Bolivia, Chuquisaca	H. & L. Hromadnik, HR 5253	1979-07-30	x	x	ERS23821234	PX713556		4870076	(92,14%)	94722	1.94498	129001	99.697	102.053	39.6	58.9	764
Tillandsia werdermannii Harms	plastome: this study; AGT1: Bratzel et al. 2020, this study	HEID104565	HEID104565_Tillandsia_werdermannii	Peru, Department of Tacna, above Tacna	W. Rauh, Rauh 26341	1971-09-06	x	x	ERS23821210	MT047578, PX713547		9695018	0.8784	807175	8.32567	129311	99.9366	916.615	39.5	59.9	83
Tillandsia werdermannii Harms	plastome: this study; AGT1: this study	MHJB_B1933	MHJB_B1933_Tillandsia_werdermannii	Peru, Tacna, Tacna, Alto de la Alianza/Ciudad Nueva	Walter Till, WT 221	unknown	x	x	ERS23821205	PX713559		7818524	(90,99%)	201462	2.57673	129313	99.9382	223.471	39.6	59.4	84
Tillandsia xiphioides var. lutea L.Hrom.	plastome: This study	WU 0016927; MHJB_B1081		Bolivia, Santa Cruz, Cordillera, Lagunillas	L. Hromadnik, HR 24019	1999-02-28	x		ERS23821235			10569921	(90,50%)	346481	3.27799	129316	99.9405	380.934	39.5	59.3	104
AGT1 from this study
Tillandsia arequitae	AGT1: This study	HEID132237	HEID132237_Tillandsia_arequitae_Clone1, HEID132237_Tillandsia_arequitae_Clone2, HEID132237_Tillandsia_arequitae_Clone3	Uruguay, Lavalleja Department, ca. 10 km N Minas, Cerro Arequita	W. Rausch	1968-08-22		x			Clone 1: PX713518, Clone 2: PX713517, Clone 3: PX713519
Tillandsia caliginosa	AGT1: This study	HEID131764	HEID131764_Tillandsia_caliginosa_Clone1, HEID131764_Tillandsia_caliginosa_Clone2, HEID131764_Tillandsia_caliginosa_Clone3	Bolivia	E.Haugg			x			Clone 1: PX713508, Clone 2: PX713510, Clone 3: PX713509
Tillandsia capillaris f virescens	AGT1: This study	HEID104848		Bolivia, Tarija Department, between Tojo & Yunchara	H. & L. Hromadnik HR5106	1979-07-21		x		PX987240
Tillandsia cauligera	AGT1: This study	HEID132280	HEID132280_Tillandsia_cauligera_Clone1, HEID132280_Tillandsia_cauligera_Clone2, HEID132280_Tillandsia_cauligera_Clone3	Peru, Cusco Department, Urubamba Province, Ollantaytambo District, near Ollantaytambo ?	W. Rauh, Rauh 20727a	1967-09-15		x			Clone 1: PX713520, Clone 2: PX713522, Clone 3: PX713521
Tillandsia duratii Vis.	AGT1: This study	HEID132288	HEID132288_Tillandsia_duratii_Clone1, HEID132288_Tillandsia_duratii_Clone2, HEID132288_Tillandsia_duratii_Clone3	Argentinia, «auf Boracho colorado {on Boracho colorado}»	W. Rauh, Rauh 64012	1983-09-01		x			Clone 1: PX713527, Clone 2: PX713528, Clone 3: PX713526
Tillandsia krahnii Rauh	AGT1: This study	HBV-WU_0024707; HEID8119451	HBV-WU_0024707_Tillandsia_krahnii	Peru, Ancash	Hromadnik,H., HR 23150	1997-03-12		x		PX713563
Tillandsia kuehhasii W.Till	AGT1: This study	HBV-WU_0025293; HEID8119452	HBV-WU0025293_Tillandsia_kuehhasii_Clone1, HBV-WU0025293_Tillandsia_kuehhasii_Clone2, HBV-WU0025293_Tillandsia_kuehhasii_Clone3	Chuquisaca, Bolivia, Chuquisaca, Sucre	Ehlers,R., HR 23150	1995		x			Clone 1: PX713484, Clone 2: PX713485, Clone 3: PX713486
Tillandsia lotteae H. Hrom.	AGT1: This study	HBV-WU_0035551; HEID8119453	HBV-WU0035551_Tillandsia_lotteae_Clone1, HBV-WU0035551_Tillandsia_lotteae_Clone2, HBV-WU0035551_Tillandsia_lotteae_Clone3	Bolivia	Anonymous	1991-10-06		x			Clone 1: PX713487, Clone 2: PX713488, Clone 3: PX713489
Tillandsia lotteae H. Hrom.	AGT1: This study	HBV-WU_0029532; HEID8119454	HBV-WU_0029532_Tillandsia_lotteae	Bolivia, Departamento de Chuquisaca	Hromadnik, 5041	1979-07-17		x		PX713564
Tillandsia rectangula Baker	AGT1: This study	HEID132283	HEID132283_Tilllandsia_rectangula_Clone1, HEID132283_Tilllandsia_rectangula_Clone2, HEID132283_Tilllandsia_rectangula_Clone3	Argentina, Córdoba Province, near Villa de Soto	W. Rauh, Rauh 64016	1983-09-01		x			Clone 1: PX713523, Clone 2: PX713525, Clone 3: PX713524
Tillandsia yuncharaensis	AGT1: This study	HEID104860	HEID104860_Tillandsia_yuncharaensis_Clone1, HEID104860_Tillandsia_yuncharaensis_Clone2, HEID104860_Tillandsia_yuncharaensis_Clone3	Bolivia, Tarija Department, 12 km W Yunchará	W. Till, H. Hromadnik & E. Haugg, WT 55	1982-07-13		x			Clone 1: PX713493, Clone 2: PX713494, Clone 3: PX713495
Tillandsia zecheri	AGT1: This study	HEID131403	HEID131403_Tillandsia_zecheri_Clone2, HEID131403_Tillandsia_zecheri_Clone3, HEID131403_Tillandsia_zecheri_Clone4	Argentina, Salta Province, 20 km S Molinas	W. Rauh, Rauh 64132	1983-09-10		x			Clone 2: PX713498, Clone 3: PX713496, Clone 4: PX713497
Plastid sequences from Vera-Paz et al. (2023)
Alcantarea nahoumii (Leme) J.R. Grant	Vera-Paz et al. (2023)	OQ935587; T1561		NA	2012GR00706		x		OQ935587
Barfussia wagneriana (L.B. Sm.) Manzan. & W. Till	Vera-Paz et al. (2023)	OQ935588; T1787 (MK2)		NA	Barfuss, B1653		x		OQ935588
Brocchinia micrantha (Baker) Mez	Vera-Paz et al. (2023)	OQ935748; T1537		NA	2007GR01158		x		OQ935748
Catopsis nutans (Sw.) Griseb.	Vera-Paz et al. (2023)	OQ935589; T1489		NA	Perez Flores, 11		x		OQ935589
Catopsis paniculata E. Morren	Vera-Paz et al. (2023)	OQ935590; T1121		NA	Granados Mendoza, 1014		x		OQ935590
Goudaea aff. chrysostachys (E. Morren) W. Till & Barfuss	Vera-Paz et al. (2023)	OQ935591; T1579		NA	2020GR00397		x		OQ935591
Guzmania mitis L.B. Sm.	Vera-Paz et al. (2023)	OQ935592; T1542		NA	2008GR01146		x		OQ935592
Lutheria bibeatricis (Morillo) Barfuss & W. Till	Vera-Paz et al. (2023)	OQ935593; T1570		NA	2015GR00899		x		OQ935593
Racinaea pugiformis (L.B. Sm.) M.A. Spencer & L.B. Sm.	Vera-Paz et al. (2023)	OQ935594; T1634		NA	2015GR01011		x		OQ935594
Racinaea rothschuhiana (Mez) M.A. Spencer & L.B. Sm.	Vera-Paz et al. (2023)	OQ935595; T979		NA	Granados Mendoza, 885		x		OQ935595
Stigmatodon gastinianus (Leme & G.K.Br.) Leme, G.K.Br. & Barfuss	Vera-Paz et al. (2023)	OQ935596; T1736		NA	Leme, 3557		x		OQ935596
Stigmatodon plurifolius (Leme) Leme, G.K.Br. & Barfuss	Vera-Paz et al. (2023)	OQ935597; T1735		NA	Luiz Correia de Araujo, s/n		x		OQ935597
Tillandsia aeranthos (Loisel.) L.B. Sm.	Vera-Paz et al. (2023)	OQ935598; T1592		NA	Rossado, 596		x		OQ935598
Tillandsia albertiana Verv.	Vera-Paz et al. (2023)	OQ935599; T1511		NA	1997GR00632		x		OQ935599
Tillandsia albida Mez & Purpus	Vera-Paz et al. (2023)	OQ935600; T1088		NA	Granados Mendoza, 994		x		OQ935600
Tillandsia alfredo lauii Rauh & J. Lehmann	Vera-Paz et al. (2023)	OQ935601; T1340		NA	Martínez-García, 40		x		OQ935601
Tillandsia alvareziae Rauh	Vera-Paz et al. (2023)	OQ935602; T1545		NA	2008GR01408		x		OQ935602
Tillandsia andrieuxii (Mez) L.B. Sm.	Vera-Paz et al. (2023)	OQ935603; T1157		NA	Martínez-García, 55		x		OQ935603
Tillandsia arequitae (André) André ex Mez	Vera-Paz et al. (2023)	OQ935604; T1581		NA	Rossado, 402		x		OQ935604
Tillandsia arroyoensis (W. Weber & Ehlers) Espejo & López-Ferrari	Vera-Paz et al. (2023)	OQ935605; T1436		NA	Martínez-García, 62		x		OQ935605
Tillandsia balbisiana Schult. f.	Vera-Paz et al. (2023)	OQ935606; T1173		NA	Granados Mendoza, 1055		x		OQ935606
Tillandsia bartramii Nutt.	Vera-Paz et al. (2023)	OQ935607; T1495		NA	Perez Flores, 17		x		OQ935607
Tillandsia bochilensis Ehlers	Vera-Paz et al. (2023)	OQ935608; T466		NA	Salazar, 9599		x		OQ935608
Tillandsia botterii E. Morren ex Baker	Vera-Paz et al. (2023)	OQ935609; T1205		NA	Granados Mendoza, 1087		x		OQ935609
Tillandsia bourgaei Baker	Vera-Paz et al. (2023)	OQ935610; T1122		NA	Granados Mendoza, 1015		x		OQ935610
Tillandsia caliginosa W. Till	Vera-Paz et al. (2023)	OQ935611; T1503		NA	1996GR01254		x		OQ935611
Tillandsia calothyrsus Mez	Vera-Paz et al. (2023)	OQ935612; T983		NA	Granados Mendoza, 889		x		OQ935612
Tillandsia capitata Griseb.	Vera-Paz et al. (2023)	OQ935613; T616		NA	Carnevali, s/n		x		OQ935613
Tillandsia caput-medusae E. Morren	Vera-Paz et al. (2023)	OQ935614; T1110		NA	Granados Mendoza, 1003		x		OQ935614
Tillandsia cardenasii L.B. Sm.	Vera-Paz et al. (2023)	OQ935615; T1262		NA	Granados Mendoza, 1142		x		OQ935615
Tillandsia carlos-hankii Matuda	Vera-Paz et al. (2023)	OQ935616; T527		NA	Granados-Aguilar, 55		x		OQ935616
Tillandsia caulescens Brongn. ex Baker	Vera-Paz et al. (2023)	OQ935617; T1518		NA	1998GR01502		x		OQ935617
Tillandsia cauligera Mez	Vera-Paz et al. (2023)	OQ935618; T1622		NA	2014GR00544		x		OQ935618
Tillandsia cees-goudae Gouda	Vera-Paz et al. (2023)	OQ935619; T1566		NA	2014GR00548		x		OQ935619
Tillandsia chaetophylla Mez	Vera-Paz et al. (2023)	OQ935620; T1208		NA	Granados Mendoza, 1090		x		OQ935620
Tillandsia chapalillaensis Ehlers & Lautner	Vera-Paz et al. (2023)	OQ935621; T639		NA	Ramírez-Morillo, 1076		x		OQ935621
Tillandsia circinnatioides Matuda	Vera-Paz et al. (2023)	OQ935622; T1136		NA	Granados Mendoza, 1029		x		OQ935622
Tillandsia complanata E. Morren	Vera-Paz et al. (2023)	OQ935623; T1564		NA	2013GR00761		x		OQ935623
Tillandsia concolor L.B. Sm.	Vera-Paz et al. (2023)	OQ935624; T913		NA	Granados-Aguilar, 162		x		OQ935624
Tillandsia copalaensis Ehlers	Vera-Paz et al. (2023)	OQ935625; T962		NA	Granados Mendoza, 868		x		OQ935625
Tillandsia copanensis Rauh & Ruthschm.	Vera-Paz et al. (2023)	OQ935626; T1519		NA	1999GR01382		x		OQ935626
Tillandsia cossoni Baker	Vera-Paz et al. (2023)	OQ935627; T308		NA	Cornejo Tenorio, 4287		x		OQ935627
Tillandsia dasyliriifolia Baker	Vera-Paz et al. (2023)	OQ935628; T665		NA	Ramírez-Morillo, 2097		x		OQ935628
Tillandsia denudata André	Vera-Paz et al. (2023)	OQ935629; T1555		NA	2009GR01738		x		OQ935629
Tillandsia dugesii Baker	Vera-Paz et al. (2023)	OQ935630; T1118		NA	Granados Mendoza, 1011		x		OQ935630
Tillandsia ehlersiana Rauh	Vera-Paz et al. (2023)	OQ935631; T1647		NA	1998GR01468		x		OQ935631
Tillandsia eistetteri Ehlers	Vera-Paz et al. (2023)	OQ935632; T1169		NA	Granados Mendoza, 1051		x		OQ935632
Tillandsia elongata var. subimbricata (Baker) L.B. Sm.	Vera-Paz et al. (2023)	OQ935633; T619		NA	Ramírez-Morillo, 2094		x		OQ935633
Tillandsia erubescens Schltdl.	Vera-Paz et al. (2023)	OQ935634; T910		NA	Granados Mendoza, 843		x		OQ935634
Tillandsia esseriana Rauh & L.B. Sm.	Vera-Paz et al. (2023)	OQ935635; T1514		NA	1998GR01021		x		OQ935635
Tillandsia extensa Mez	Vera-Paz et al. (2023)	OQ935636; T1650		NA	2008GR01445		x		OQ935636
Tillandsia fasciculata Sw.	Vera-Paz et al. (2023)	OQ935637; T1426		NA	Carnevali, s/n		x		OQ935637
Tillandsia filifolia Schltdl. & Cham.	Vera-Paz et al. (2023)	OQ935638; T1202		NA	Granados Mendoza, 1084		x		OQ935638
Tillandsia flexuosa var. vivipara André	Vera-Paz et al. (2023)	OQ935639; T637		NA	Ramírez-Morillo, 2095bis		x		OQ935639
Tillandsia floribunda Kunth	Vera-Paz et al. (2023)	OQ935640; T1556		NA	2010GR00391		x		OQ935640
Tillandsia fuchsii W. Till	Vera-Paz et al. (2023)	OQ935641; T1506		NA	1997GR00709		x		OQ935641
Tillandsia funckiana Baker	Vera-Paz et al. (2023)	OQ935642; T621		NA	Ramírez-Morillo, 2095		x		OQ935642
Tillandsia gardneri Lindl.	Vera-Paz et al. (2023)	OQ935643; T1731		NA	Rossado, 725		x		OQ935643
Tillandsia geminiflora Brongn.	Vera-Paz et al. (2023)	OQ935644; T1605		NA	Rossado, 204		x		OQ935644
Tillandsia grossispicata Espejo, López-Ferr. & W. Till	Vera-Paz et al. (2023)	OQ935645; T617		NA	Carnevali, s/n		x		OQ935645
Tillandsia hammeri Rauh & Ehlers	Vera-Paz et al. (2023)	OQ935646; T1115		NA	Granados Mendoza, 1008		x		OQ935646
Tillandsia harrisii Ehlers	Vera-Paz et al. (2023)	OQ935647; T1543		NA	2008GR01253		x		OQ935647
Tillandsia heliconioides Kunth	Vera-Paz et al. (2023)	OQ935648; T1789 (MK3)		NA	Barfuss, B1289/B1290		x		OQ935648
Tillandsia heterophylla E. Morren	Vera-Paz et al. (2023)	OQ935649; T1203		NA	Granados Mendoza, 1085		x		OQ935649
Tillandsia hildae Rauh	Vera-Paz et al. (2023)	OQ935650; T1649		NA	2014GR00570		x		OQ935650
Tillandsia hintoniana L.B. Sm.	Vera-Paz et al. (2023)	OQ935651; T231		NA	Salazar, 9199		x		OQ935651
Tillandsia hondurensis Rauh	Vera-Paz et al. (2023)	OQ935652; T1563		NA	2013GR00732		x		OQ935652
Tillandsia huarazensis Ehlers & W. Till	Vera-Paz et al. (2023)	OQ935653; T1551		NA	2008GR01448		x		OQ935653
Tillandsia hubertiana Matuda	Vera-Paz et al. (2023)	OQ935654; T1107		NA	Granados Mendoza, 1000		x		OQ935654
Tillandsia incarnata Kunth	Vera-Paz et al. (2023)	OQ935655; T1613		NA	2007GR00374		x		OQ935655
Tillandsia inopinata Espejo, López-Ferr. & W. Till	Vera-Paz et al. (2023)	OQ935656; T942		NA	Granados Mendoza, 848		x		OQ935656
Tillandsia intermedia Mez	Vera-Paz et al. (2023)	OQ935657; T1171		NA	Granados Mendoza, 1053		x		OQ935657
Tillandsia ionantha Planch.	Vera-Paz et al. (2023)	OQ935658; T1108		NA	Granados Mendoza, 1001		x		OQ935658
Tillandsia jaguactalensis I. Ramírez, Carnevali & F. Chia	Vera-Paz et al. (2023)	OQ935659; T627		NA	Ramírez-Morillo, 1198		x		OQ935659
Tillandsia jaliscomonticola Matuda	Vera-Paz et al. (2023)	OQ935660; T1190		NA	Granados Mendoza, 1072		x		OQ935660
Tillandsia joel-mandimboensis Flores-Cruz, C. Granados & Vazquez-Hurtado	Vera-Paz et al. (2023)	OQ935661; T1078		NA	Flores Cruz, 2286		x		OQ935661
Tillandsia juncea (Ruiz & Pav.) Poir.	Vera-Paz et al. (2023)	OQ935662; T1218		NA	Granados Mendoza, 1100		x		OQ935662
Tillandsia kirchhoffiana Wittm.	Vera-Paz et al. (2023)	OQ935663; T1198		NA	Granados Mendoza, 1080		x		OQ935663
Tillandsia klausii Ehlers	Vera-Paz et al. (2023)	OQ935664; T1646		NA	1999GR01451		x		OQ935664
Tillandsia krahnii Rauh	Vera-Paz et al. (2023)	OQ935665; T1623		NA	1998GR01019		x		OQ935665
Tillandsia lajensis André	Vera-Paz et al. (2023)	OQ935666; T1621		NA	2015GR00853		x		OQ935666
Tillandsia landbeckii Phil.	Vera-Paz et al. (2023)	OQ935667; T1269		NA	Granados Mendoza, 1149		x		OQ935667
Tillandsia langlasseana Mez	Vera-Paz et al. (2023)	OQ935668; T311		NA	Cornejo Tenorio, 4289		x		OQ935668
Tillandsia latifolia var. divaricata (Benth.) Mez	Vera-Paz et al. (2023)	OQ935669; T1496		NA	1984GR00059		x		OQ935669
Tillandsia lautneri Ehlers	Vera-Paz et al. (2023)	OQ935670; T460		NA	Salazar, 9578		x		OQ935670
Tillandsia leiboldiana Schltdl.	Vera-Paz et al. (2023)	OQ935671; T899		NA	Granados Mendoza, 832		x		OQ935671
Tillandsia limbata Schltdl.	Vera-Paz et al. (2023)	OQ935672; T891		NA	Granados Mendoza, 824		x		OQ935672
Tillandsia lotteae H. Hrom.	Vera-Paz et al. (2023)	OQ935673; T1528		NA	2002GR01412		x		OQ935673
Tillandsia lucida E. Morren ex Baker	Vera-Paz et al. (2023)	OQ935674; T1209		NA	Granados Mendoza, 1091		x		OQ935674
Tillandsia lymanii Rauh	Vera-Paz et al. (2023)	OQ935675; T1508		NA	1997GR00603		x		OQ935675
Tillandsia macdougallii L.B. Sm.	Vera-Paz et al. (2023)	OQ935676; T182		NA	Flores Cruz, 1828		x		OQ935676
Tillandsia machupicchuensis Gouda & J. Ochoa	Vera-Paz et al. (2023)	OQ935677; T1642		NA	2010GR00645		x		OQ935677
Tillandsia macrochlamys Baker	Vera-Paz et al. (2023)	OQ935678; T1086		NA	Granados Mendoza, 992		x		OQ935678
Tillandsia magnusiana Wittm.	Vera-Paz et al. (2023)	OQ935679; T1130		NA	Granados Mendoza, 1023		x		OQ935679
Tillandsia makoyana Baker	Vera-Paz et al. (2023)	OQ935680; T1112		NA	Granados Mendoza, 1005		x		OQ935680
Tillandsia marnierlapostollei Rauh	Vera-Paz et al. (2023)	OQ935681; T1553		NA	2008GR01452		x		OQ935681
Tillandsia may-patii I. Ramírez & Carnevali	Vera-Paz et al. (2023)	OQ935683; T624		NA	Carnevali, 5094a		x		OQ935683
Tillandsia maya I. Ramírez & Carnevali	Vera-Paz et al. (2023)	OQ935682; T638		NA	Ramírez-Morillo, 965		x		OQ935682
Tillandsia micans L.B. Sm.	Vera-Paz et al. (2023)	OQ935684; T1625		NA	2008GR01433		x		OQ935684
Tillandsia multicaulis Steud.	Vera-Paz et al. (2023)	OQ935685; T1194		NA	Granados Mendoza, 1076		x		OQ935685
Tillandsia neglecta E. Pereira	Vera-Paz et al. (2023)	OQ935686; T1588		NA	Rossado, 593		x		OQ935686
Tillandsia nicolasensis Ehlers	Vera-Paz et al. (2023)	OQ935687; T1174		NA	Granados Mendoza, 1056		x		OQ935687
Tillandsia nidus Rauh & C.O. Lehm.	Vera-Paz et al. (2023)	OQ935688; T1114		NA	Granados Mendoza, 1007		x		OQ935688
Tillandsia oaxacana L.B. Sm.	Vera-Paz et al. (2023)	OQ935689; T511		NA	Granados-Aguilar, 29		x		OQ935689
Tillandsia ovatispicata Gouda	Vera-Paz et al. (2023)	OQ935690; T1619		NA	2010GR00439		x		OQ935690
Tillandsia paleacea C. Presl	Vera-Paz et al. (2023)	OQ935691; T1530		NA	2003GR01703		x		OQ935691
Tillandsia parryi Baker	Vera-Paz et al. (2023)	OQ935692; T1151		NA	Granados Mendoza, 1044		x		OQ935692
Tillandsia paucifolia Baker	Vera-Paz et al. (2023)	OQ935693; T358		NA	Torres Cantu, 1390		x		OQ935693
Tillandsia plumosa Baker	Vera-Paz et al. (2023)	OQ935694; T303		NA	Salazar, 9484		x		OQ935694
Tillandsia polystachia (L.) L.	Vera-Paz et al. (2023)	OQ935695; T622		NA	Ramírez-Morillo, 1918		x		OQ935695
Tillandsia pringlei S. Watson	Vera-Paz et al. (2023)	OQ935696; T945		NA	Granados Mendoza, 851		x		OQ935696
Tillandsia prodigiosa (Lem.) Baker	Vera-Paz et al. (2023)	OQ935697; T1123		NA	Granados Mendoza, 1016		x		OQ935697
Tillandsia propagulifera Rauh	Vera-Paz et al. (2023)	OQ935698; T1644		NA	2007GR01155		x		OQ935698
Tillandsia pruinosa Sw.	Vera-Paz et al. (2023)	OQ935699; T1470		NA	Hornung-Leoni, 1396		x		OQ935699
Tillandsia pseudo-floribunda Gouda	Vera-Paz et al. (2023)	OQ935701; T1568		NA	2014GR00567		x		OQ935701
Tillandsia pseudobaileyi C.S.Gardner	Vera-Paz et al. (2023)	OQ935700; T1172		NA	Granados Mendoza, 1054		x		OQ935700
Tillandsia pseudomicans Rauh	Vera-Paz et al. (2023)	OQ935702; T1624		NA	1999GR01379		x		OQ935702
Tillandsia pseudooaxacana Ehlers	Vera-Paz et al. (2023)	OQ935703; T525		NA	Granados-Aguilar, 48		x		OQ935703
Tillandsia quaquaflorifera Matuda	Vera-Paz et al. (2023)	OQ935704; T126		NA	Granados Mendoza, 1140		x		OQ935704
Tillandsia rauhii L.B. Sm.	Vera-Paz et al. (2023)	OQ935705; T1779 (MK1)		NA	Barfuss, B92		x		OQ935705
Tillandsia rectangula Baker	Vera-Paz et al. (2023)	OQ935706; T1513		NA	1998GR00959		x		OQ935706
Tillandsia recurvata (L.) L.	Vera-Paz et al. (2023)	OQ935707; T866		NA	Granados Mendoza, 800bis		x		OQ935707
Tillandsia recurvifolia Hook.	Vera-Paz et al. (2023)	OQ935708; T1589		NA	Rossado, 497		x		OQ935708
Tillandsia remota Wittm.	Vera-Paz et al. (2023)	OQ935709; T1620		NA	1999GR01343		x		OQ935709
Tillandsia reversa L.B. Sm.	Vera-Paz et al. (2023)	OQ935710; T1648		NA	2010GR00558		x		OQ935710
Tillandsia riohondoensis Ehlers	Vera-Paz et al. (2023)	OQ935711; T1529		NA	2002GR01421		x		OQ935711
Tillandsia roezlii E. Morren	Vera-Paz et al. (2023)	OQ935712; T1643		NA	2008GR01404		x		OQ935712
Tillandsia roland-gosselinii Mez	Vera-Paz et al. (2023)	OQ935713; T625		NA	Carnevali, s/n		x		OQ935713
Tillandsia roseospicata Matuda	Vera-Paz et al. (2023)	OQ935714; T1138		NA	Granados Mendoza, 1031		x		OQ935714
Tillandsia rothii Rauh	Vera-Paz et al. (2023)	OQ935715; T1176		NA	Granados Mendoza, 1058		x		OQ935715
Tillandsia rubella Baker	Vera-Paz et al. (2023)	OQ935716; T1629		NA	2014GR00501		x		OQ935716
Tillandsia rubroviolacea Rauh	Vera-Paz et al. (2023)	OQ935717; T1618		NA	2006GR01448		x		OQ935717
Tillandsia seleriana Mez	Vera-Paz et al. (2023)	OQ935718; T499		NA	Granados-Aguilar, 15		x		OQ935718
Tillandsia setacea Sw.	Vera-Paz et al. (2023)	OQ935719; T909		NA	Granados Mendoza, 842		x		OQ935719
Tillandsia sierrajuarezensis Matuda	Vera-Paz et al. (2023)	OQ935720; T960		NA	Granados Mendoza, 866		x		OQ935720
Tillandsia somnians L.B. Sm.	Vera-Paz et al. (2023)	OQ935721; T1509		NA	1997GR00607		x		OQ935721
Tillandsia spiraliflora Rauh	Vera-Paz et al. (2023)	OQ935722; T1641		NA	2007GR01373		x		OQ935722
Tillandsia stoltenii Ehlers & E. Gross	Vera-Paz et al. (2023)	OQ935723; T1546		NA	2008GR01412		x		OQ935723
Tillandsia streptocarpa Baker	Vera-Paz et al. (2023)	OQ935724; T1582		NA	Rossado, 599		x		OQ935724
Tillandsia streptophylla Scheidw. ex C. Morren	Vera-Paz et al. (2023)	OQ935725; T1230		NA	Granados Mendoza, 1112		x		OQ935725
Tillandsia stricta Sol. ex Sims	Vera-Paz et al. (2023)	OQ935726; T1587		NA	Rossado, 563		x		OQ935726
Tillandsia subteres H. Luther	Vera-Paz et al. (2023)	OQ935727; T1569		NA	2015GR00783		x		OQ935727
Tillandsia suesilliae W. Till, López-Ferr. & Espejo	Vera-Paz et al. (2023)	OQ935728; T347		NA	Reyes, 8476		x		OQ935728
Tillandsia supermexicana Matuda	Vera-Paz et al. (2023)	OQ935729; T1166		NA	Granados Mendoza, 1048		x		OQ935729
Tillandsia tecolometl C. Granados, Flores-Cruz & Salazar	Vera-Paz et al. (2023)	OQ935730; T1433		NA	Martínez-García, 50		x		OQ935730
Tillandsia tectorum E. Morren	Vera-Paz et al. (2023)	OQ935731; T1006		NA	Granados Mendoza, 912		x		OQ935731
Tillandsia tehuacana I. Ramírez & Carnevali	Vera-Paz et al. (2023)	OQ935732; T1131		NA	Granados Mendoza, 1024		x		OQ935732
Tillandsia tortilis Klotzsch ex Beer	Vera-Paz et al. (2023)	OQ935733; T1473		NA	Hornung-Leoni, 1600		x		OQ935733
Tillandsia tricolor Schltdl. & Cham.	Vera-Paz et al. (2023)	OQ935734; T1214		NA	Granados Mendoza, 1096		x		OQ935734
Tillandsia ulrici Ehlers	Vera-Paz et al. (2023)	OQ935735; T1544		NA	2008GR01341		x		OQ935735
Tillandsia variabilis Schltdl.	Vera-Paz et al. (2023)	OQ935736; T1481		NA	Perez Flores, 3		x		OQ935736
Tillandsia violacea Klotzsch ex Beer	Vera-Paz et al. (2023)	OQ935737; T1124		NA	Granados Mendoza, 1035		x		OQ935737
Tillandsia welzii Ehlers	Vera-Paz et al. (2023)	OQ935738; T1627		NA	1999GR01496		x		OQ935738
Tillandsia werdermannii Harms	Vera-Paz et al. (2023)	OQ935739; T1651		NA	2007GR01148		x		OQ935739
Tillandsia wuelfinghoffii Ehlers	Vera-Paz et al. (2023)	OQ935740; T1626		NA	2008GR01365		x		OQ935740
Tillandsia xiphioides Ker Gawl.	Vera-Paz et al. (2023)	OQ935741; T1609		NA	Rossado, 23		x		OQ935741
Tillandsia zecheri W. Till	Vera-Paz et al. (2023)	OQ935742; T1617		NA	2008GR01160		x		OQ935742
Vriesea friburgensis Mez	Vera-Paz et al. (2023)	OQ935743; T1596		NA	Rossado, 603		x		OQ935743
Vriesea vagans (L.B. Sm.) L.B. Sm.	Vera-Paz et al. (2023)	OQ935744; T1598		NA	Rossado, 604		x		OQ935744
Wallisia lindeniana (Regel) É.Morren	Vera-Paz et al. (2023)	OQ935745; T1781 (MK11)		NA	Barfuss, B1413		x		OQ935745
Werauhia gladioliflora (H. Wendl.) J.R. Grant	Vera-Paz et al. (2023)	OQ935746; T500		NA	Granados-Aguilar, 16		x		OQ935746
Werauhia werckleana (Mez) J.R. Grant	Vera-Paz et al. (2023)	OQ935747; T972		NA	Granados Mendoza, 878		x		OQ935747
Plastid sequences from Vera-Paz et al. (2022)
Alcantarea odorata (Leme) J.R. Grant	Vera-Paz et al. (2022)	ON398129		NA	NA		x		ON398129
Barfussia laxissima (Mez) Manzan. & W. Till	Vera-Paz et al. (2022)	ON398130		NA	NA		x		ON398130
Catopsis sessiliflora (Ruiz & Pav.) Mez	Vera-Paz et al. (2022)	ON398131		NA	NA		x		ON398131
Goudaea ospinae (H. Luther) W. Till & Barfuss	Vera-Paz et al. (2022)	ON398132		NA	NA		x		ON398132
Guzmania osyana (E. Morren) Mez	Vera-Paz et al. (2022)	ON398133		NA	NA		x		ON398133
Lemeltonia narthecioides (C. Presl) Barfuss & W. Till	Vera-Paz et al. (2022)	ON398134		NA	NA		x		ON398134
Lutheria splendens (Brongn.) Barfuss & W. Till	Vera-Paz et al. (2022)	ON398135		NA	NA		x		ON398135
Mezobromelia capituligera (Griseb.) J.R. Grant	Vera-Paz et al. (2022)	BK061352		NA	NA		x		BK061352
Pseudalcantarea macropetala (Wawra) Pinzón & Barfuss	Vera-Paz et al. (2022)	ON398136		NA	NA		x		ON398136
Pseudalcantarea viridiflora (Beer) Pinzón & Barfuss	Vera-Paz et al. (2022)	ON398137		NA	NA		x		ON398137
Racinaea ropalocarpa (André) M.A. Spencer & L.B. Sm.	Vera-Paz et al. (2022)	BK061353		NA	NA		x		BK061353
Tillandsia achyrostachys E. Morren ex Baker	Vera-Paz et al. (2022)	ON398138		NA	NA		x		ON398138
Tillandsia australis Mez	Vera-Paz et al. (2022)	ON398139		NA	NA		x		ON398139
Tillandsia bermejoensis L. Hrom.	Vera-Paz et al. (2022)	ON398140		NA	NA		x		ON398140
Tillandsia brachycaulos Schltdl.	Vera-Paz et al. (2022)	ON398141		NA	NA		x		ON398141
Tillandsia cacticola L.B. Sm.	Vera-Paz et al. (2022)	ON398142		NA	NA		x		ON398142
Tillandsia cereicola Mez	Vera-Paz et al. (2022)	ON398143		NA	NA		x		ON398143
Tillandsia deppeana Steud.	Vera-Paz et al. (2022)	ON398144		NA	NA		x		ON398144
Tillandsia disticha Kunth	Vera-Paz et al. (2022)	ON398145		NA	NA		x		ON398145
Tillandsia duratii Vis.	Vera-Paz et al. (2022)	ON398146		NA	NA		x		ON398146
Tillandsia edithae Rauh	Vera-Paz et al. (2022)	ON398147		NA	NA		x		ON398147
Tillandsia espinosae L.B. Sm.	Vera-Paz et al. (2022)	ON398148		NA	NA		x		ON398148
Tillandsia gymnobotrya Baker	Vera-Paz et al. (2022)	ON398149		NA	NA		x		ON398149
Tillandsia ignesiae Mez	Vera-Paz et al. (2022)	ON398150		NA	NA		x		ON398150
Tillandsia imperialis E. Morren ex Mez	Vera-Paz et al. (2022)	ON398151		NA	NA		x		ON398151
Tillandsia ixioides Griseb.	Vera-Paz et al. (2022)	ON398152		NA	NA		x		ON398152
Tillandsia malzinei (E. Morren) Baker	Vera-Paz et al. (2022)	ON398153		NA	NA		x		ON398153
Tillandsia punctulata Schltdl. & Cham.	Vera-Paz et al. (2022)	ON398154		NA	NA		x		ON398154
Tillandsia schiedeana Steud.	Vera-Paz et al. (2022)	ON398155		NA	NA		x		ON398155
Tillandsia sphaerocephala Baker	Vera-Paz et al. (2022)	ON398156		NA	NA		x		ON398156
Tillandsia usneoides (L.) L.	Vera-Paz et al. (2022)	ON398157		NA	NA		x		ON398157
Tillandsia utriculata L.	Vera-Paz et al. (2022)	ON398158		NA	NA		x		ON398158
Vriesea saundersii (Carriére) E. Morren ex Mez	Vera-Paz et al. (2022)	ON398159		NA	NA		x		ON398159
Vriesea sucrei L.B. Sm. & Read	Vera-Paz et al. (2022)	ON398160		NA	NA		x		ON398160
Wallisia cyanea Barfuss & W. Till	Vera-Paz et al. (2022)	ON398161		NA	NA		x		ON398161
Werauhia vanhyningii (L.B. Sm.) J.R. Grant	Vera-Paz et al. (2022)	ON398162		NA	NA		x		ON398162
Zizkaea tuerckheimii (Mez) W. Till & Barfuss	Vera-Paz et al. (2022)	ON398163		NA	NA		x		ON398163
Plastome sequences from Koch et al. (2022) and AGT1 sequences from this study
Tillandsia landbeckii Phil.	Koch et al. (2022)	HEID8112495; 702_Till_222 (=G10)		Chile, Oyarbide, grid G10	Marcus Koch		x		SAMN25754532			1285924	NA	17263	1.34246	128601	99.3879	13.6254	34.6	58.6	12249
Tillandsia landbeckii Phil.	Koch et al. (2022)	HEID8112610; 747_Till_M06 (=M06)		Chile, Oyarbide, grid M06	Marcus Koch		x		SAMN25754533			1757848	NA	35853	2.0396	129313	99.9382	31.2558	34.6	59	309
Tillandsia landbeckii Phil.	Koch et al. (2022)	HEID8112613; 759_Till_M18 (=M18)		Chile, Oyarbide, grid M18	Marcus Koch		x		SAMN25754534			962368	NA	21484	2.23241	129311	99.9366	17.0786	34.6	59.1	3261
Tillandsia landbeckii Phil.	Koch et al. (2022)	HEID8113172; TL_482_10_ED2030		Chile, Atacama desert, Cerro Pajonal	Felix Merklinger	2020-06-00	x		SAMN25754530			7808984	NA	63744	0.816291	129315	99.9397	69.6106	37.4	59	127
Tillandsia landbeckii Phil.	Koch et al. (2022)	HEID8113173; TL_475_18_ED1988		Chile, Atacama desert, Alto Chipana	Felix Merklinger	2020-06-00	x		SAMN25754531			11009976	NA	78080	0.709175	129321	99.9444	86.609	37.4	59.2	104
Tillandsia landbeckii Phil.	Koch et al. (2022)	HEID8118030; TL_106_6_ED1807 (=tl10111)		Chile, Atacama desert, Quebrada Vitor	Marcus Koch	2021-06-00	x		SAMN25754541			2058476	NA	40606	1.97262	129312	99.9374	38.2352	34.5	59.4	169
Tillandsia landbeckii Phil.	Koch et al. (2022)	HEID8118033; TL_106_20_ED1820 (=tl10620)		Chile, Atacama desert, Quebrada Vitor	Marcus Koch	2021-06-00	x		SAMN25754539			1530872	NA	25268	1.65056	129311	99.9366	23.9069	34.5	59.8	662
Tillandsia landbeckii Phil.	Koch et al. (2022)	HEID8118031; TL_106_11_ED1812 (=tl10611)		Chile, Atacama desert, Quebrada Vitor	Marcus Koch	2021-06-00	x		SAMN25754537			2534276	NA	43480	1.71568	129312	99.9374	41.3167	34.5	59.7	140
Tillandsia landbeckii Phil.	Koch et al. (2022)	HEID8118032; TL_106_17_ED1817 (=tl10617)		Chile, Atacama desert, Quebrada Vitor	Marcus Koch	2021-06-00	x		SAMN25754538			1970044	NA	22058	1.11967	129248	99.8879	21.0752	34.5	59.6	1725
Tillandsia landbeckii Phil.	Koch et al. (2022)	HEID8113024; TC101		Peru, Arequipe	Marcus Koch	2020-01-07	x		SAMN25754536			4485264	NA	57327	1.27812	129297	99.9258	54.4762	34.5	59.6	104
Tillandsia purpurea Ruiz & Pav.	Koch et al. (2022); AGT1: this study	HEID8113014; TP089	HEID8113014_Tillandsia_pupurea_Clone2, HEID8113014_Tillandsia_pupurea_Clone3, HEID8113014_Tillandsia_pupurea_Clone4	Peru, Arequipe	Marcus Koch	2020-01-07	x	x	SAMN25754540		Clone 1: PX713568, Clone 2: PX713565, Clone 3: PX713566, Clone 4: PX713567	3167296	NA	45901	1.44922	128741	99.4961	40.5389	34.6	58.9	1076
Plastid sequences from Möbus et al. (2021), AGT1 sequences from Bratzel et al. (2020) and from this study
Achmea bromeliifolia (Rudge) Baker	plastome: Möbus et al. (2021)	HEID103306		Brazil, Bahia, Brumado	W. Rauh	1981-10-03	x		SAMN17885496			10926634	(71,53%)	1173881	10.7433	128977	99.6785	1112.89	34.9	59.9	605
Aechmea nudicaulis (L.) Griseb.	plastome: Möbus et al. (2021)	HEID103783		Brazil, 12 km E Diamantina	W. Rauh, Rauh 70198	1989-03-30	x		SAMN17885497			8085612	(72,21%)	901093	11.1444	128901	99.6198	856.057	34.9	60	615
Ananas ananassioides (Baker) L.B.Sm.	plastome: Möbus et al. (2021)	HEID107787		Brazil, State of Amazonas, Itacoatiara	P.J.M. Maas et al.	2001-11-07	x		SAMN17885498			5879251	(71,75%)	993841	16.9042	129042	99.7287	944.646	34.9	60	430
Catopsis floribunda (Brongn.) L.B.Sm.	plastome: Möbus et al. (2021)	HEID104590		Dominican Republic	W. Rauh, Rauh 58579	1982-07-01	x		SAMN17885499			5631883	(71,05%)	83828	1.48845	128864	99.5912	76.4895	34.9	59.2	1334
Deuterocohnia glandulosa E.Gross	plastome: Möbus et al. (2021)	HEID103854		Bolivia, Tarija Department, beteween Villamontes & Campo Serere	H. & L. Hromadnik, HR 5167		x		SAMN17885500			9091779	(73,49%)	1847171	20.3169	129067	99.7481	1764.26	34.9	59.9	370
Fosterella penduliflora (C.H.Wright) L.B.Sm.	plastome: Möbus et al. (2021)	HEID109072		Bolivia, State of Santa Cruz, Chiquitos Province, San José de Chiquitos	S. Reichle, P-SR2	2003-06-00	x		SAMN17885501			3883733	(72,09%)	410301	10.5646	129036	99.7241	384.519	34.9	59.8	450
Hechtia glomerata Zuccharini	plastome: Möbus et al. (2021)	HEID130213		Honduras, between Tegucicalpa & Choluteca	W. Rauh, Rauh 70888	1979-07-24	x		SAMN17885502			6594796	(72,92%)	1658200	25.1441	129001	99.697	1583.46	34.9	60	411
Hechtia glomerata Zuccharini	plastome: Möbus et al. (2021)	HEID103967		Honduras, 45 km W Tegucigalpa	W. Rauh, Rauh 70969	1989-11-30	x		SAMN17885503			8927854	(70,63%)	1662414	18.6205	129066	99.7473	1579.38	34.9	60	395
Hechtia guatemalensis Mez	plastome: Möbus et al. (2021)	HEID104091		Guatemala, Dept. Zacapa, road to Rio Hondo	B. Radtke & A. Moldenhauer, 191	1993-00-00	x		SAMN17885504			5074065	(71,52%)	1181133	23.2778	128964	99.6685	1122.69	34.9	60	491
Mezobromelia capituligera (Griseb.) J.R.Grant	plastome: Möbus et al. (2021)	HEID132601		Bolivia, Cochabamba Department, Chapare Province, Carrasco National Park	T. Krömer	1996-00-00	x		SAMN17885505			11097034	(69,76%)	497636	4.48441	129016	99.7086	474.906	34.9	60	459
Ochagavia carnea (Beer) L.B.Sm. & Looser	plastome: Möbus et al. (2021)	HEID130042		Chile, in a garden	W. Rauh, Rauh 66301	1984-11-00	x		SAMN17885506			4926396	(72,75%)	519527	10.5458	128813	99.5518	497.607	34.9	60	782
Puya alpestris (Poepp.) Gay	plastome: Möbus et al. (2021)	HEID108215		Chile, Sierra da Nahuelbuta, W Angol	J. Saul	unknown	x		SAMN17885507			5701804	(70,50%)	567856	9.95923	129090	99.7658	540.283	34.9	60	474
Puya laxa L.B.Sm	plastome: Möbus et al. (2021)	HEID130188		Bolivia, Cochabamba Department, Saipina	H. & L. Hromadnik, HR 5274	1979-08-01	x		SAMN17885508			11129728	(71,61%)	356158	3.20006	128740	99.4953	337.62	34.9	59.9	979
Racinaea ropalocarpa (André) M.A.Spencer & L.B.Sm.	plastome: Möbus et al. (2021)	HEID102490		Peru	W. Rauh, Rauh 63719	1983-08-11	x		SAMN17885509			6357933	(71,81%)	380699	5.98778	129204	99.8539	365.985	34.9	60	297
Tillandsia capillaris Ruiz & Pav.	plastome: Möbus et al. (2021); AGT1: Bratzel et al. 2020, this study	HEID131619	HEID131619_Tillandsia_capillaris	Peru, Lima Region, Huaura Province, Paccho District, valley of Churin	W. Rauh, Rauh 35702	1973-10-24	x	x	SAMN17885511	MT038710, MT038729, PX713560		3739623	(70,26%)	127067	3.39786	129109	99.7805	121.065	34.9	59.9	670
Tillandsia kuehhasii W.Till	plastome: Möbus et al. (2021); AGT1: this study	HEID105263	HEID105263_Tillandsia_kuehhasii	unknown	unknown	unknown	x	x	SAMN17885513	PX713562		2394851	(66,89%)	77454	3.23419	129024	99.7148	69.6225	35	58.4	729
Tillandsia landbeckii Phil.	plastome: Möbus et al. (2021)	HEID8112435; Tillandsia192		Chile, Oyarbide, grid A9 [in Peter’s list this is A7!!!]	Marcus Koch		x		SAMN17885514			36388168	NA	549722	1.51072	129318	99.942	593.526	34	58.8	87
Tillandsia landbeckii ssp. andina W.Till	plastome: Möbus et al. (2021)	HEID113097; TillandsiaB1687		Peru, Lima Region, Oyón Province, Churin	R. Ehlers	unknown	x		SAMN17885515			31084124	NA	821285	2.64214	129315	99.9397	905.009	33.5	59.3	83
Tillandsia landbeckii var. rigidor W.Till	plastome: Möbus et al. (2021)	HEID113094; TillandsiaB1684		Peru, Quispicanchi Province, valley of the Río Vilcanota, near Huancarpay, 13 km N Andahuaylillas	W. Till & E. Vitek, 820817/92-5 = WT 200/2	1982-08-17	x		SAMN17885516			26151568	NA	797976	3.05135	129317	99.9413	885.292	34	59.4	101
Tillandsia malzinei (E.Morren) Baker	plastome: Möbus et al. (2021)	HEID108286		Mexico, State of Oaxaca, between Temascal & Cabeza de Tigre	R. Ehlers	2004-01-26	x		MW442082			2804607	(68,03%)	152541	5.43894	129007	99.7017	144.793	34.8	60	497
Tillandsia marconae W.Till & Vitek	plastome: Möbus et al. (2021)	HEID8112335; TillandsiaP07		Peru	Marcus Koch		x		SAMN17885518			29892952	NA	417970	1.39822	129315	99.9397	456.75	33.9	59.1	83
Tillandsia marconae W.Till & Vitek	Möbus et al. (2021); AGT1: Bratzel et al. 2020	HEID103591	HEID103591_Tillandsia_marconae_Clone1, HEID103591_Tillandsia_marconae_Clone2, HEID103591_Tillandsia_marconae_Clone3	Peru , Caylloma Province, Majes District, near Majes, Pampa del Torro	W. Rauh, Rauh 20899	1967-09-24	x	x	SAMN17885519		Clone 2: MT047543, Clone 3: MT047544, Clone 1: MT047545	5317077	(71,15%)	771166	14.5036	129106	99.7782	741.155	34.9	60	757
Tillandsia mollis H.Hrom. & W.Till	plastome: Möbus et al. (2021)	HEID105083		Bolivia, Tarija Department, between Tarija & Narváez, ca. 25 km to the West in direction to Narváez, near mountain pass 'Cumbre del Condor'	L. Hromadnik, HR 9088	1982-07-15	x		SAMN17885520			9831181	(69,96%)	498881	5.07448	129315	99.9397	479.021	34.9	60	107
Tillandsia purpurea Ruiz & Pav.	plastome: Möbus et al. (2021)	HEID8112334; TillandsiaP06		Peru	Marcus Koch		x		SAMN17885521			894028	NA	10249	1.14638	128942	99.6514	10.3719	34.4	58.1	16613
Tillandsia purpurea Ruiz & Pav.	plastome: Möbus et al. (2021); AGT1: Bratzel et al. 2020	HEID104854	HEID104854_Tillandsia_purpurea_Clone1, HEID104854_Tillandsia_purpurea_Clone2, HEID104854_Tillandsia_purpurea_Clone3	Peru, Lima Province, Lurigancho-Chosica District, near Chambala, Ruinas de Cajamarquilla	W. Rauh, Rauh 38703	1975-09-05	x	x	MW442083	MT038756	Clone 1: MT047549, Clone 2: MT047550, Clone 3: MT047551	5788669	(69,58%)	397349	6.86425	129174	99.8307	380.949	34.9	60	485
Tillandsia recurvata (L.) L.	plastome: Möbus et al. (2021); AGT1: Bratzel et al. 2020, this study	HEID131788	HEID131788_Tillandsia_recurvata_Clone1, HEID131788_Tillandsia_recurvata_Clone2, HEID131788_Tillandsia_recurvata_Clone3	Mexico, State of Querétaro, Tequisquiapan (municipality), edge of Tequisquiapan	W. Rauh, Rauh 15963	1966-09-26	x	x	SAMN17885523	MT038709	Clone 1: PX713511, Clone 2: PX713513, Clone 3: PX713512	16775378	(70,18%)	1618911	9.65052	129285	99.9165	1544.51	34.9	59.9	147
Tillandsia retorta Griseb. ex Baker	plastome: Möbus et al. (2021); AGT1: this study	HEID131668	HEID131668_Tillandsia_retorta_Clone1, HEID131668_Tillandsia_retorta_Clone2, HEID131668_Tillandsia_retorta_Clone3, HEID131668_Tillandsia_retorta_Clone4	Argentina	unknown	unknown	x	x	SAMN17885524		Clone 1: PX713504, Clone 2: PX713506, Clone 3: PX713507, Clone 4: PX713505	7138944	(69,14%)	286735	4.01649	129292	99.9219	272.668	34.8	59.9	91
Tillandsia usneoides (L.) L.	plastome: Möbus et al. (2021)	HEID109235		Ecuador, Azuay Province, 9 km S Cuenca	H. & L. Hromadnik, HR 17049	1992-12-22	x		MW442084			1910993	(68,53%)	227904	11.9259	129286	99.9173	216.687	34.9	59.7	244
Tillandsia utriculata L. f. utriculata	plastome: Möbus et al. (2021)	HEID130807		Mexico, State of Tamaulipas, between Cerro del Bernal & Tampico	R. Ehlers	unknown	x		SAMN17885526			6609416	(70,85%)	559806	8.46983	129282	99.9142	537.062	34.9	60	122
Tillandsia virescens Ruiz & Pav.	plastome: Möbus et al. (2021); AGT1: Bratzel et al. 2020	HEID8112431; Tillandsiavir1	HEID8112431_Tillandsia_virescens_Clone1, HEID8112431_Tillandsia_virescens_Clone2, HEID8112431_Tillandsia_virescens_Clone3	Chile, La Isla	Marcus Koch		x	x	SAMN17885527		Clone 1: MT047538, Clone 2: MT047539,Clone 3: MT047540	34895916	NA	410817	1.17726	129309	99.9351	442.261	33.8	58.9	126
redet.: T. capillaris Ruiz & Pav. [Tillandsia virescens Ruiz & Pav.]	plastome: Möbus et al. (2021); AGT1: Bratzel et al. 2020, this study	HEID131739	HEID131739_Tillandsia_virescens	Argentina, Salta Province, Valle de Cafayate	W. Rauh,Rauh 67114	1986-04-04	x	x	SAMN17885510	MT047541, PX713561		8676537	(69,32%)	492586	5.67722	129158	99.8184	470.52	34.9	60	334
Vriesea espinosae (L.B.Sm.) Gilmartin	plastome: Möbus et al. (2021)	HEID130781		Ecuador, Manabí Province, Jipijapa	W. Rauh, Rauh 34320	1973-07-27	x		MW442081			7334031	(71,82%)	441860	6.02479	129279	99.9119	424.991	34.9	60	224
Plastid Sequences from Chavez-Galarza et al. (2021)
Tillandsia landbeckii Phil.	Chavez-Galarza et al. (2021)	MZ676663		Chile, Pampa Camarones, Arica, Chile	Wilson Huanca-Mamani	unknown	x		MZ676663
Tillandsia marconae W.Till & Vitek	Chavez-Galarza et al. (2021)	MW415432		Chile, Pampa Dos Cruces, Arica	Wilson Huanca-Mamani	unknown	x		MW415432
AGT1 sequences from Bratzel et al. (2020) and partially repeated in this study
Tillandsia capillaris Ruiz & Pav.	AGT1: Bratzel et al., (2020)	HEID131664	HEID131664_MT038730_Tillandsia_capillaris	Argentina, Cachi, Humahuaca	W. Rauh			x		MT038730
Tillandsia geissei Phil.	AGT1: Bratzel et al., (2020)	HEID108216	HEID108216_MT047579_Tillandsia_geissei	Chile, Antofagasta, 5 km N Paposo	J. Saul			x		MT047579
Tillandsia humilis C.Presl	AGT1: Bratzel et al., (2020) and this study	HEID131417	HEID131417_Tillandsia_humillis_Clone1, HEID131417_Tillandsia_humillis_Clone2, HEID131417_Tillandsia_humillis_Clone3	Peru, Cajamarca, Lambayeque, Paßhöhe Cajamarca - Chiclayo	W. Rauh	1975-08-25		x		MT038832	Clone 1: PX713503, Clone 2: PX713501, Clone 3: PX713502
Tillandsia incarnata Kunth	AGT1: Bratzel et al., (2020) and this study	HEID104553	HEID104553_Tillandsia_incarnata_Clone1, HEID104553_Tillandsia_incarnata_Clone2, HEID104553_Tillandsia_incarnata_Clone3	Ecuador, Azuay, bei Cuenca	W. Rauh	1985-08-01		x		MT047473	Clone 1: PX713490, Clone 2: PX713492, Clone 3: PX713491
Tillandsia kirschnekii Rauh & W.Till	AGT1: Bratzel et al., (2020)	HEID103946	HEID103946_MT038742_Tillandsia_kirschnekii	Peru	E. Kirschnek			x		MT038742
Tillandsia landbeckii Phil.	AGT1: Bratzel et al., (2020)	HEID112534	HEID112534_MT038716_Tillandsia_landbeckii, HEID112534_MT047575_Tillandsia_landbeckii	Chile, Atacama Desert, Onjabide	A. Siegmund			x		MT038716, MT047575
Tillandsia landbeckii Phil.	AGT1: Bratzel et al., (2020)	HEID112451	HEID112451_MT047576_Tillandsia_landbeckii, HEID112451_MT038718_Tillandsia_landbeckii	Chile, Atacama Desert, Tarapacá, ca. 30 km SSW Iquique	A. Siegmund			x		MT047576, MT038718
Tillandsia landbeckii Phil. ssp. landbeckii	AGT1: Bratzel et al., (2020)	HEID100441	HEID100441_MT038715_Tillandsia_landbeckii_subsp_landbeckii, HEID100441_MT047577_Tillandsia_landbeckii_subsp_landbeckii	Peru, Lima, between La Molina & Cieneguilla	L. Hromadnik			x		MT038715, MT047577
Tillandsia landbeckii ssp. andina W.Till	AGT1: Bratzel et al., (2020)	HEID113099	HEID113099_Tillandsia_landbeckii_subsp_andina_Clone1, HEID113099_Tillandsia_landbeckii_subsp_andina_Clone3	Peru	W. Till			x			Clone 3: MT047536, Clone 1: MT047537
Tillandsia landbeckii ssp. andina W.Till	AGT1: Bratzel et al., (2020)	HEID113098	HEID113098_MT038714_Tillandsia_landbeckii_subsp_andina, HEID113098_MT047569_Tillandsia_landbeckii_subsp_andina	Peru, Ancash, Huaraz, along the road from Huaraz to Casma S Chuchuajirca	E. Vitek			x		MT038714, MT047569
Tillandsia landbeckii ssp. andina W.Till	AGT1: Bratzel et al., (2020)	HEID113097	HEID113097_MT047570_Tillandsia_landbeckii_subsp_andina, HEID113097_MT038719_Tillandsia_landbeckii_subsp_andina	Peru, Lima, Oyón, Churin	R. Ehlers			x		MT047570, MT038719
Tillandsia landbeckii ssp. andina W.Till	AGT1: Bratzel et al., (2020)	HEID113096	HEID113096_MT047571_Tillandsia_landbeckii_subsp_andina	Peru				x		MT047571
Tillandsia landbeckii ssp. andina W.Till	AGT1: Bratzel et al., (2020)	HEID113095	HEID113095_MT047572_Tillandsia_landbeckii_subsp_andina	Peru				x		MT047572
Tillandsia landbeckii ssp. andina W.Till	AGT1: Bratzel et al., (2020)	HEID100442	HEID100442_MT047573_Tillandsia_landbeckii_subsp_andina, HEID100442_MT038713_Tillandsia_landbeckii_subsp_andina	Peru, Ancash, above Chavin	L. Hromadnik			x		MT047573, MT038713
Tillandsia landbeckii var. rigidor W.Till	AGT1: Bratzel et al., (2020)	WU 0001965	HEID113094_MT038717_Tillandsia_landbeckii_var_rigidor, HEID113094_MT047574_Tillandsia_landbeckii_var_rigidor	Peru, Quispicanchi, valley of the Río Vilcanota, near Huancarpay, 13 km N Andahuaylillas	W. Till & E. Vitek			x		MT038717, MT047574
Tillandsia paleacea var. minor C.Presl	AGT1: Bratzel et al., (2020)	B 628	MT038877_Tillandsia_paleacea	Peru, Rio Urubamba, Valle Sagrada de los Incas	U. Scharf			x		MT038877
Tillandsia purpurea Ruiz & Pav.	AGT1: Bratzel et al., (2020)	HEID131338	HEID131338_Tillandsia_purpurea_Clone1, HEID131338_Tillandsia_purpurea_Clone2, HEID131338_Tillandsia_purpurea_Clone3					x			Clone 3: MT047553, Clone 2: MT047554, Clone 1: MT047555
Tillandsia purpurea Ruiz & Pav.	AGT1: Bratzel et al., (2020)	HEID131780	HEID131780_Tillandsia_pupurea_Clone1, HEID131780_Tillandsia_pupurea_Clone2, HEID131780_Tillandsia_pupurea_Clone3	Peru, Tacna, Palca District	W. Rauh			x		MT047559	Clone 1: MT047556, Clone 2: MT047557, Clone 3: MT047558
Tillandsia rectangula Baker	AGT1: Bratzel et al., (2020) and this study	HEID132303	HEID132303_Tillandsia_rectangula_Clone1, HEID132303_Tillandsia_rectangula_Clone2, HEID132303_Tillandsia_rectangula_Clone3	Bolivia, Santa Cruz Muyupampa-Montragudo	H. & L. Hromadnik	1979-07-27		x		MT038826	Clone 1: PX713533, Clone 2: PX713535, Clone 3: PX713534
Tillandsia recurvata (L.) L.	AGT1: Bratzel et al., (2020)	HEID105087	HEID105087_Tillandsia_recurvata_Clone1, HEID105087_Tillandsia_recurvata_Clone2, HEID105087_Tillandsia_recurvata_Clone3	Mexico, Puebla, Puebla	W. Rauh			x			Clone 1: MT047560, Clone 2: MT047561, Clone : MT047562
re-det.: T. capillaris Rui & Pav. [Tillandsia recurvata (L.) L.]	AGT1: Bratzel et al., (2020)	HEID131923	HEID131923_Tillandsia_recurvata_Clone1, HEID131923_Tillandsia_recurvata_Clone2, HEID131923_Tillandsia_recurvata_Clone3	Peru, Piura, Huancabamba, "Sonderoi - Huancabamba"	W. Rauh			x			Clone 1: MT047563, Clone 2: MT047564,Clone 3: MT047565
Tillandsia recurvata (L.) L.	AGT1: Bratzel et al. 2020, this study	HEID131590	HEID131590_Tillandsia_recurvata_Clone1, HEID131590_Tillandsia_recurvata_Clone2, HEID131590_Tillandsia_recurvata_Clone3	Peru, Huánuco, Ambo District, near Ambo	W. Rauh, Rauh 21194	1967-10-07	x	x	ERS23821211		Clone 1: MT047566, Clone 2: MT047567,Clone 3: MT047568	7351222	(89,69%)	129253	1.75825	129253	99.8918	183.398	39.3	59.3	149
Tillandsia streptocarpa Baker	AGT1: Bratzel et al., (2020)	HEID131639	HEID131639_MT047482_Tillandsia_streptocarpa	Brazil	A.F.H. Buining			x		MT047482
re-det.: T. capillaris Rui & Pav. [Tillandsia virescens Ruiz & Pav.]	AGT1: Bratzel et al., (2020)	HEID131787	HEID131787_Tillandsia_virescens_Clone1, HEID131787_Tillandsia_virescens_Clone2, HEID131787_Tillandsia_virescens_Clone3					x			Clone 1: MT047533, Clone 3: MT047534, Clone 2: MT047535
Tillandsia xiphioides Ker Gawl.	AGT1: Bratzel et al., (2020) and this study	HEID132290	HEID132290_Tillandsia_xiphioides_Clone1, HEID132290_Tillandsia_xiphioides_Clone2, HEID132290_Tillandsia_xiphioides_Clone3	Bolivia, Tarija, 60 km vor Villamontes	L. Hromadnik	1979-07-25		x		MT047462	Clone 1: PX713529, Clone 2: PX713531, Clone 3: PX713530
