# Supplementary material for: The different routes of parallel evolution in epiarenic growth in a hyperarid desert environment
Source: Front Plant Sci. 2026 Jul 7;17:1822909. doi: 10.3389/fpls.2026.1822909 (PMC13392990; doi:10.3389/fpls.2026.1822909)
Supplement: Supplementary file 2 [file SupplementaryFile2.xlsx]

## Sheet: Tabelle1
Supplementary Material 002: This Table summarizes taxon selection for epiarenic and non epirarenic related Tillandsia species selected for Agt1 analyses. The indicated studies provide some information on inclusion in earlier phylogenetic studies and phylogentic/taxonomic assignment in subgenera and species groups. Columns referring to Agt1 summarize the experimental outcome of Agt1 direct sequenc…
Agt1 taxon selection
		studied in:				Agt1
epiarenic taxon	sister/related taxa (non epiarenic)	Barfuss et al. 2016	Granados Mendoza et al. 2017	Möbus et al. 2021	Vera-Paz et al. 2023	unambigous with direct sequencing	cloned only/also cloned (faint bands)
T. landbeckii		Tillandsia subg. Diaphoranthema	Tillandsia subg. Diaphoranthema	Tillandsia subg. Diaphoranthema	Tillandsia subg. Diaphoranthema	YES	also cloned
	T. mollis	Tillandsia subg. Diaphoranthema	Tillandsia subg. Diaphoranthema	Tillandsia subg. Diaphoranthema	Tillandsia subg. Diaphoranthema	n.a.	n.a.
	T. usneoides	Tillandsia subg. Diaphoranthema	Tillandsia subg. Diaphoranthema	Tillandsia subg. Diaphoranthema	Tillandsia subg. Diaphoranthema	n.a.	n.a.
T. capillaris		Tillandsia subg. Diaphoranthema	Tillandsia subg. Diaphoranthema	Tillandsia subg. Diaphoranthema	not analyzed	YES	also cloned
	T. kuehhasii	Tillandsia subg. Diaphoranthema	Tillandsia subg. Diaphoranthema	Tillandsia subg. Diaphoranthema	not analyzed	NO	YES
T. virescens		Tillandsia subg. Diaphoranthema	Tillandsia subg. Diaphoranthema	Tillandsia subg. Diaphoranthema	not analyzed	YES	also cloned
T. recurvata		Tillandsia subg. Diaphoranthema	Tillandsia subg. Diaphoranthema	Tillandsia subg. Diaphoranthema	Tillandsia subg. Diaphoranthema	NO	YES
	T. retorta	Tillandsia subg. Diaphoranthema	Tillandsia subg. Diaphoranthema	Tillandsia subg. Diaphoranthema	not analyzed	NO	YES
	T. caliginosa	not analyzed	Tillandsia subg. Diaphoranthema	not analyzed	Tillandsia subg. Diaphoranthema	NO	YES
	T. rectangula	not analyzed	Tillandsia subg. Diaphoranthema	not analyzed	Tillandsia subg. Diaphoranthema	YES	also cloned
T. purpurea**		Tillandsia purpurea complex	Tillandsia purpurea complex	Tillandsia purpurea complex	not analyzed	YES	also cloned
	T. cacticola	Tillandsia purpurea complex	Tillandsia purpurea complex	Tillandsia purpurea complex	Tillandsia purpurea complex	YES	NO
	T. straminea*	not analyzed	not analyzed	not analyzed	not analyzed	YES	NO
	T. yuncharaensis	Tillandsia purpurea complex	not analyzed	not analyzed	not analyzed	YES	also cloned
	T. humilis	not analyzed	not analyzed	not analyzed	not analyzed	YES	also cloned
T. marconae		not analyzed	Tillandsia purpurea complex/Tillandsia subg. Diaphoranthema	Tillandsia purpurea complex/Tillandsia subg. Diaphoranthema	not analyzed	NO	YES
T. paleacea		Tillandsia subg. Phytarrhiza	Tillandsia subg. Phytarrhiza	Tillandsia subg. Phytarrhiza	Tillandsia subg. Phytarrhiza	YES	also cloned
	T. kirschnekii	Tillandsia subg. Phytarrhiza	Tillandsia subg. Phytarrhiza	Tillandsia subg. Phytarrhiza	not analyzed	YES	NO
	T. duratii	Tillandsia subg. Phytarrhiza	Tillandsia subg. Phytarrhiza	Tillandsia subg. Phytarrhiza	Tillandsia subg. Phytarrhiza	YES	also cloned
	T. streptocarpa	Tillandsia subg. Phytarrhiza	Tillandsia subg. Phytarrhiza	not analyzed	Tillandsia subg. Phytarrhiza	YES	also cloned
T. werdermanii		not analyzed	not analyzed	not analyzed	Tillandsia subg. Aerobia	YES	NO
	T. arequitae	not analyzed	not analyzed	not analyzed	Tillandsia subg. Aerobia	NO	YES
	T. lotteae	not analyzed	Tillandsia subg. Aerobia	Tillandsia subg. Aerobia	Tillandsia subg. Aerobia	YES	also cloned
	T. zecheri	Tillandsia subg. Aerobia	not analyzed	Tillandsia subg. Aerobia	Tillandsia subg. Aerobia	NO	YES
	T. xiphioides	Tillandsia subg. Aerobia	Tillandsia subg. Aerobia	Tillandsia subg. Aerobia	Tillandsia subg. Aerobia	YES	also cloned
	T. prolata	Tillandsia subg. Aerobia	Tillandsia subg. Aerobia	Tillandsia subg. Aerobia	not analyszed	YES	NO
T. latifolia		Tillandsia biflora complex	Tillandsia biflora complex	Tillandsia biflora complex	Tillandsia biflora complex	YES	also cloned
	T. macbrideana	Tillandsia biflora complex	Tillandsia biflora complex	Tillandsia biflora complex	not analyzed	n.a.	n.a
	T. cauligera	not analyzed	not analyzed	not analyzed	Tillandsia biflora complex	NO	YES
	T. incarnata	not analyzed	not analyzed	not analyzed	Tillandsia biflora complex	NO	YES
	T. krahnii	Tillandsia biflora complex	not analyzed	not analyzed	Tillandsia biflora complex	YES	NO
outgroup/control	T. geissii***	not analyzed	not analyzed	not analyzed	not analyzed	YES	NO
	*T. straminea (argued as sister taxon by Smith and Downs 1977)
	**Tillandsia subg. Phytarrhiza
	***Tillandsia subg. Anoplophytum, sympatrically occuring in a T. landbeckii study field at Caldera
