# Supplementary material for: The different routes of parallel evolution in epiarenic growth in a hyperarid desert environment
Source: Front Plant Sci. 2026 Jul 7;17:1822909. doi: 10.3389/fpls.2026.1822909 (PMC13392990; doi:10.3389/fpls.2026.1822909)
Supplement: Supplementary file 6 [file SupplementaryFile6.xlsx]

## Sheet: Tillandsia
Supplementary Material 006 Genome size estimates of Tillandsia. Heidelberg (HEID) and Vienna Botanical Garden (WU, indicated with * in Table) accession codes are provided. Population samples of T. landbeckii have been studied for three populations from Chile, and are cultivated also at HEID [Arica: n=60; Oyarbide: n=82; Caldera: n=69; SD: standard deviation]. All data presented here are original …
HEID (WU*)	Taxon	2C-value [pg]	date		ploidy level
132237-1	Tillandsia arequitae	2.45	2025-04-07		diploid
131337-2	Tillandsia cacticola	1.96	2025-04-07		diploid
131764	Tillandsia caliginosa	2.95	2025-04-08		diploid
131619	Tillandsia capillaris	5.35	2025-04-10		tetraploid
104848-1	Tillandsia capillaris virescens	5.93	2023-10-26		tetraploid
104848-2	Tillandsia capillaris virescens	5.56	2023-10-24		tetraploid
131739-1	Tillandsia capillaris virescens	5.46	2025-04-10		tetraploid
131739-2	Tillandsia capillaris virescens	5.02	2025-04-08		tetraploid
131739-3	Tillandsia capillaris virescens	5.14	2023-10-31		tetraploid
131739-4	Tillandsia capillaris virescens	5.46	2023-10-27		tetraploid
132280-1	Tillandsia cauligera	1.99	2025-04-10		diploid
132280-2	Tillandsia cauligera	2.02	2025-04-07		diploid
132288-1	Tillandsia duratii	2.18	2025-04-10		diploid
132288-2	Tillandsia duratii	2.29	2025-04-08		diploid
108216-1	Tillandsia geissei	1.77	2019-05-10		diploid
108216-2	Tillandsia geissei	1.83	2019-05-06		diploid
131417-1	Tillandsia humilis	2.14	2025-04-10		diploid
131417-2	Tillandsia humilis	2	2025-04-07		diploid
104553	Tillandsia incarnata	1.94	2025-04-08		diploid
132329-1	Tillandsia kirschneckii	2.59	2025-04-10		diploid
132329-2	Tillandsia kirschneckii	2.59	2025-04-07		diploid
112451-1	Tillandsia landbeckii	2.35	2023-10-24		diploid
112451-2	Tillandsia landbeckii	2.6	2019-05-03		diploid
112451-3	Tillandsia landbeckii	2.91	2019-05-02		diploid
100442-1	Tillandsia landbeckii andina	2.33	2023-10-24		diploid
100442-2	Tillandsia landbeckii andina	2.61	2019-05-03		diploid
100442-3	Tillandsia landbeckii andina	2.64	2019-05-02		diploid
112442-4	Tillandsia landbeckii andina	2.94	2023-10-26		diploid
113095-1	Tillandsia landbeckii andina	2.65	2023-10-26		diploid
113095-2	Tillandsia landbeckii andina	2.38	2023-10-24		diploid
113095-3	Tillandsia landbeckii andina	2.39	2019-05-03		diploid
113096-1	Tillandsia landbeckii andina	2.41	2023-10-24		diploid
113096-2	Tillandsia landbeckii andina	2.35	2019-05-03		diploid
113097-1	Tillandsia landbeckii andina	2.38	2023-10-24		diploid
113097-2	Tillandsia landbeckii andina	2.33	2019-05-03		diploid
113098-1	Tillandsia landbeckii andina	2.73	2023-10-26		diploid
113098-2	Tillandsia landbeckii andina	2.34	2023-10-24		diploid
113098-3	Tillandsia landbeckii andina	2.37	2019-05-03		diploid
113099-1	Tillandsia landbeckii andina	2.27	2023-10-24		diploid
113099-2	Tillandsia landbeckii andina	2.23	2019-05-03		diploid
100441-1	Tillandsia landbeckii landbeckii	2.55	2023-10-24		diploid
100441-2	Tillandsia landbeckii landbeckii	2.44	2019-05-03		diploid
100441-3	Tillandsia landbeckii landbeckii	2.64	2019-05-02		diploid
112441	Tillandsia landbeckii landbeckii	2.97	2023-10-26		diploid
112534	Tillandsia landbeckii landbeckii	2.43	2019-05-03		diploid
113094-1	Tillandsia landbeckii rigidor	2.32	2023-10-24		diploid
113094-2	Tillandsia landbeckii rigidor	2.5	2019-05-03		diploid
113094-3	Tillandsia landbeckii rigidor	2.58	2019-05-02		diploid
132151-1	Tillandsia latifolia	2.99	2025-04-10		triploid
132151-2	Tillandsia latifolia	2.94	2025-04-07		triploid
132229	Tillandsia latifolia	2.09	2026-02-06		diploid
103591	Tillandsia marconae	2.28	2025-04-08		diploid
103591-1	Tillandsia marconae	2.07	2025-04-07		diploid
103591-2	Tillandsia marconae	2.33	2023-10-30		diploid
103591-3	Tillandsia marconae	2.28	2019-05-10		diploid
131405-1	Tillandsia marconae	2.33	2023-10-30		diploid
131405-2	Tillandsia marconae	2.27	2019-05-10		diploid
132479	Tillandsia paleacea	3.46	2025-04-07		triploid
132425	Tillandsia cf. paleacea	2.42	2026-02-06		diploid
104854-1	Tillandsia purpurea	2.07	2025-04-07		diploid
104854-2	Tillandsia purpurea	2.13	2023-10-30		diploid
104854-3	Tillandsia purpurea	2.19	2026-02-06		diploid
104854-4	Tillandsia purpurea	2.11	2019-05-10		diploid
131338-1	Tillandsia purpurea	2.99	2023-10-30		diploid
131388-2	Tillandsia purpurea	3.38	2023-10-27		triploid
131338-3	Tillandsia purpurea	2.96	2019-05-10		diploid
131338-4	Tillandsia purpurea	3.02	2019-05-06		diploid
131780-1	Tillandsia purpurea	2.1	2023-10-30		diploid
131780-2	Tillandsia purpurea	2.16	2026-02-26		diploid
131780-3	Tillandsia purpurea	2.14	2019-05-10		diploid
132283	Tillandsia rectangula	2.24	2025-04-07		diploid
132303	Tillandsia rectangula	2.47	2025-04-07		diploid
105087-1	Tillandsia recurvata	2.56	2023-10-30		diploid
105087-2	Tillandsia recurvata	2.49	2019-05-10		diploid
105087-3	Tillandsia recurvata	2.44	2019-05-06		diploid
131590-1	Tillandsia recurvata	2.46	2025-04-08		diploid
131590-2	Tillandsia recurvata	2.62	2023-10-30		diploid
131590-3	Tillandsia recurvata	2.54	2019-05-10		diploid
131590-4	Tillandsia recurvata	2.39	2019-05-06		diploid
131788	Tillandsia recurvata	2.32	2025-04-07		diploid
131923	Tillandsia recurvata	5.41	2023-10-31		tetraploid
131668	Tillandsia retorta	5.52	2025-04-10		tetraploid
103941-1	Tillandsia usneoides	2.49	2019-05-10		diploid
103941-2	Tillandsia usneoides	2.52	2019-05-06		diploid
131787	Tillandsia virescens	5.1	2023-10-31		tetraploid
104565-1	Tillandsia werdermannii	2.47	2025-04-07		diploid
104565-2	Tillandsia werdermannii	2.4	2019-05-10		diploid
104565-3	Tillandsia werdermannii	2.37	2019-05-06		diploid
132290	Tillandsia xiphioides	2.37	2025-04-08		diploid
104860-1	Tillandsia yuncharaensis	2.51	2025-04-10		diploid
104860-2	Tillandsia yuncharaensis	2.48	2025-04-07		diploid
131403	Tillandsia zecheri	2.51	2025-04-08		diploid
*0024707	Tillandsia krahnii	2.03	2025-07-22		diploid
*0025295	Tillandsia kuehhasii	2.69	2025-07-22		diploid
*0035551	Tillandsia lotteae	2.74	2025-07-22		diploid
*0029532	Tillandsia lotteae	2.74	2025-07-22		diploid
Tillandsia marconae Arica (Chile) A-Y13TM		2.32	2025		diploid
Tillandsia marconae Arica (Chile) A-Z14TM		2.36	2025		diploid
Tillandsia landbeckii Arica (Chile) n=60		2,65 (mean)	2025	SD: 0,04	diploid
Tillandsia landbeckii Caldera (Chile) n=69		2,49 (mean)	2024	SD: 0,06	diploid
124519	Tillandsia geissei (Caldera)	1.77	2023-10-30		diploid
Tillandsia landbeckii Oyarbide (Chile) n=82		2,61 (mean)	2023	SD: 0,14	diploid
